# Supplementary material for: Dynamics of Endophytic Fungal Communities Associated with Cultivated Medicinal Plants in Farmland Ecosystem
Source: J Fungi (Basel). 2023 Dec 4;9(12):1165. doi: 10.3390/jof9121165 (PMC10744690; doi:10.3390/jof9121165)
Supplement: Supplementary file 1 [file jof-09-01165-s001.zip]

Archive with 1 entries (1 files):
- jof-2675379-supplementary.pdf
